# Supplementary material for: The effect of exposure to farmed salmon on piscine orthoreovirus infection and fitness in wild Pacific salmon in British Columbia, Canada
Source: PLoS One. 2017 Dec 13;12(12):e0188793. doi: 10.1371/journal.pone.0188793 (PMC5728458; doi:10.1371/journal.pone.0188793)
Supplement: S2 Table — (XLSX) [file pone.0188793.s002.xlsx]

## Sheet: Oweekeno 2014-2016
Fish #	Year	Species	Life stage	Ct values Piscine reovirus (PRV) Segment L1 Taqman Probes	Notes
WR250A	2014	chinook	adult	0
WR251	2014	chinook	adult	0
WR252	2014	chinook	adult	0
WR253	2014	chinook	adult	0
WR254	2014	chinook	adult	0
WR255	2014	chinook	adult	0
WR256	2014	chinook	adult	0
WR257	2014	chinook	adult	0
WR258	2014	chinook	adult	0
WR259	2014	chinook	adult	0
WR260	2014	chinook	adult	0
WR261	2014	chinook	adult	0
WR262	2014	chinook	adult	0
WR263	2014	chinook	adult	0
WR264	2014	chinook	adult	0
WR265	2014	chinook	adult	0
WR266	2014	chinook	adult	0
WR267	2014	chinook	adult	0
WR268	2014	chinook	adult	0
WR269	2014	chinook	adult	0
WR241	2014	Chinook	adult	0
WR311-01	2015	Chinook	adult	37.6
WR312-01	2015	Chinook	adult	0
WR313-01	2015	Chinook	adult	0
WR314-01	2015	Chinook	adult	0
WR315-01	2015	Chinook	adult	0
WR316-01	2015	Chinook	adult	0
WR317-01	2015	Chinook	adult	0
WR318-01	2015	Chinook	adult	0
WR319-01	2015	Chinook	adult	0
WR320-01	2015	Chinook	adult	0
WR321-01	2015	Chinook	adult	0
WR322-01	2015	Chinook	adult	0
WR323-01	2015	Chinook	adult	0
WR324-01	2015	Chinook	adult	0
WR325-01	2015	Chinook	adult	0
WR326-01	2015	Chinook	adult	0
WR327-01	2015	Chinook	adult	0
WR328-01	2015	Chinook	adult	0
WR329-01	2015	Chinook	adult	0
WR330-01	2015	Chinook	adult	0
WT001	2014	Cutthroat trout	juvenile	0
OLT001	2014	Cutthroat trout	adult	28.38
IN001	2014	Cutthroat trout	adult	0
IN002	2014	Cutthroat trout	adult	0
IN003	2014	Cutthroat trout	adult	0
IN004	2014	Cutthroat trout	adult	0
IN005	2014	Cutthroat trout	adult	38.41
IN006	2014	Cutthroat trout	adult	0
WRT002	2014	Cutthroat trout	juvenile	0
WT003	2015	Cutthroat trout	adult	0	gills and heart only
WT012	2015	Cutthroat trout	adult	0	gills and heart only
WT014	2015	Cutthroat trout	adult	0	gills and heart only
WT015	2015	Cutthroat trout	adult	0	gills and heart only
WT018	2015	Cutthroat trout	adult	0	gills and heart only
WT020	2015	Cutthroat trout	adult	0	gills and heart only
WT022	2015	Cutthroat trout	adult	0	gills and heart only
WT027	2015	Cutthroat trout	adult	0	gills and heart only
WT030	2015	Cutthroat trout	adult	0	gills and heart only
OL307	2016	Cutthroat trout	adult	0
OLD001	2014	Dolly Varden	adult	0
OLD002	2014	Dolly Varden	adult	0
OLD003	2014	Dolly Varden	adult	0
OLD004	2014	Dolly Varden	adult	0
OLD005	2014	Dolly Varden	adult	0
IN007	2014	Dolly Varden	adult	0
IN008	2014	Dolly Varden	adult	0
IN009	2014	Dolly Varden	juvenile	36.61
WRD002	2014	Dolly Varden	juvenile	0
OL350	2016	dolly varden	adult	0
WR211	2014	Sockeye	adult	35.68
WR207	2014	Sockeye	adult	0
WR220	2014	Sockeye	adult	0
WR210	2014	Sockeye	adult	37.01
WR214	2014	Sockeye	adult	0
WR202	2014	Sockeye	adult	0
WR203	2014	Sockeye	adult	0
WR204	2014	Sockeye	adult	0
WR206	2014	Sockeye	adult	0
WR209	2014	Sockeye	adult	0
WR212	2014	Sockeye	adult	0
WR219	2014	Sockeye	adult	0
WR221	2014	Sockeye	adult	0
WR225	2014	Sockeye	adult	0
WR226	2014	Sockeye	adult	0
WR227	2014	Sockeye	adult	0
WR228	2014	Sockeye	adult	0
WR230	2014	Sockeye	adult	0
WR232	2014	Sockeye	adult	0
WR233	2014	Sockeye	adult	0
WR234	2014	Sockeye	adult	0
WR238	2014	Sockeye	adult	0
WR243	2014	Sockeye	adult	0
WR244	2014	Sockeye	adult	0
WR246	2014	Sockeye	adult	0
WR248	2014	Sockeye	adult	0
WR250	2014	Sockeye	adult	0
WR270	2015	sockeye	adult	0
WR271	2015	sockeye	adult	0
WR272	2015	sockeye	adult	0
WR273	2015	sockeye	adult	0
WR274	2015	sockeye	adult	0
WR275	2015	sockeye	adult	0
WR276	2015	sockeye	adult	0
WR277	2015	sockeye	adult	0
WR278	2015	sockeye	adult	0
WR279	2015	sockeye	adult	0
WR280	2015	sockeye	adult	0
WR281	2015	sockeye	adult	0
WR282	2015	sockeye	adult	0
WR283	2015	sockeye	adult	0
WR284	2015	sockeye	adult	0
WR285	2015	sockeye	adult	0
WR286	2015	sockeye	adult	0
WR287	2015	sockeye	adult	0
WR288	2015	sockeye	adult	0
WR289	2015	sockeye	adult	0
WR290	2015	sockeye	adult	0
WR291	2015	sockeye	adult	0
WR292	2015	sockeye	adult	0
WR293	2015	sockeye	adult	0
WR294	2015	sockeye	adult	0
WR295	2015	sockeye	adult	0
WR296	2015	sockeye	adult	0
WR297	2015	sockeye	adult	0
WR298	2015	sockeye	adult	0
WR299	2015	sockeye	adult	0
WR300	2015	sockeye	adult	0
WR301	2015	sockeye	adult	0
WR302	2015	sockeye	adult	0
WR303	2015	sockeye	adult	0
WR304	2015	sockeye	adult	0
WR305	2015	sockeye	adult	0
WR306	2015	sockeye	adult	0
WR307	2015	sockeye	adult	0
WR308	2015	sockeye	adult	0
WR309	2015	sockeye	adult	0
WR310	2015	sockeye	adult	0
WR334	2016	sockeye	adult	0
WR339	2016	sockeye	adult	0
WR345	2016	sockeye	adult	0
WR361	2016	sockeye	adult	0
WR372	2016	sockeye	adult	0
WR393	2016	sockeye	adult	0
UW001	2014	Sockeye	fry	0
UW002	2014	Sockeye	fry	0
UW003	2014	Sockeye	fry	0
UW004	2014	Sockeye	fry	0
UW005	2014	Sockeye	fry	0
UW006	2014	Sockeye	fry	0
UW007	2014	Sockeye	fry	0
DAL002	2014	Sockeye	fry	0
DAL001	2014	Sockeye	fry	0
DAL003	2014	Sockeye	fry	0
DAL004	2014	Sockeye	fry	38.78
DAL005	2014	Sockeye	fry	0
WR001-007 (7 fish pool)	2014	Sockeye	fry	0
WR2-001-007 (7 fish pool)	2014	Sockeye	fry	0
OL23	2015	sockeye	fry	0
OL33	2015	sockeye	fry	0
OL40	2015	sockeye	fry	0
OL51	2015	sockeye	fry	0
OL54	2015	sockeye	fry	0
OL60	2015	sockeye	fry	0
OL61	2015	sockeye	fry	0
OL68	2015	sockeye	fry	0
OL69	2015	sockeye	fry	0
OL70	2015	sockeye	fry	0
OL72	2015	sockeye	fry	0
OL73	2015	sockeye	fry	0
OL80	2015	sockeye	fry	0
KT017	2015	sockeye	fry	0
KT018	2015	sockeye	fry	0
KT026	2015	sockeye	fry	0
KT029	2015	sockeye	fry	0
UB002	2015	sockeye	fry	0
UB003	2015	sockeye	fry	0
UB006	2015	sockeye	fry	0
UB009	2015	sockeye	fry	38.15
UB010	2015	sockeye	fry	0
OL052a	2015	sockeye	fry	38.25
OL061a	2015	sockeye	fry	0
OL065a	2015	sockeye	fry	0
OL090	2015	sockeye	fry	0
OL119	2015	sockeye	fry	0
OL122	2015	sockeye	fry	0
OL125	2015	sockeye	fry	0
OL133	2015	sockeye	fry	0
OL142	2015	sockeye	fry	0
OL147	2015	sockeye	fry	0
OL165	2015	sockeye	fry	0
OL184	2015	sockeye	fry	0
OL187	2015	sockeye	fry	0
OL205	2015	sockeye	fry	0
OL206	2015	sockeye	fry	0
OL232	2015	sockeye	fry	0
OL233	2015	sockeye	fry	0
GH001	2014	Sockeye	smolt	0
GH002	2014	Sockeye	smolt	0
GH003	2014	Sockeye	smolt	0
GH004	2014	Sockeye	smolt	37.81
GH005	2014	Sockeye	smolt	0
GH006	2014	Sockeye	smolt	0
MB001	2014	Sockeye	smolt	0
MB002	2014	Sockeye	smolt	0
MB003	2014	Sockeye	smolt	0
MB004	2014	Sockeye	smolt	37.73
IB001	2014	Sockeye	smolt	0
OL28	2015	sockeye	smolt	0
OL29	2015	sockeye	smolt	0
OL44	2015	sockeye	smolt	0
OL053	2015	sockeye	smolt	0
OL74	2015	sockeye	smolt	0
OL091	2015	sockeye	smolt	0
OL093	2015	sockeye	smolt	0
OL098	2015	sockeye	smolt	0
OL100	2015	sockeye	smolt	0
OL102	2015	sockeye	smolt	0
OL104	2015	sockeye	smolt	0
OL106	2015	sockeye	smolt	0
OL108	2015	sockeye	smolt	0
OL109	2015	sockeye	smolt	0
OL146	2015	sockeye	smolt	0
OL164	2015	sockeye	smolt	0
OL171	2015	sockeye	smolt	0
OL179	2015	sockeye	smolt	0
OL182	2015	sockeye	smolt	0
OL191	2015	sockeye	smolt	0
OL194	2015	sockeye	smolt	0
OL196	2015	sockeye	smolt	0
OL197	2015	sockeye	smolt	0
OL209	2015	sockeye	smolt	0
OL210	2015	sockeye	smolt	0
OL212	2015	sockeye	smolt	0
OL214	2015	sockeye	smolt	0
OL220	2015	sockeye	smolt	0
OL227	2015	sockeye	smolt	0
OL230	2015	sockeye	smolt	0
OL238	2015	sockeye	smolt	0
OL240	2015	sockeye	smolt	0
OL243	2015	sockeye	smolt	0
OL245	2015	sockeye	smolt	0
OL249	2015	sockeye	smolt	0
OL250	2015	sockeye	smolt	0
OL251	2015	sockeye	smolt	0
OL254	2015	sockeye	smolt	0
OL257	2015	sockeye	smolt	0
DL002	2015	sockeye	smolt	0
DL006	2015	sockeye	smolt	0
DL007	2015	sockeye	smolt	0
DL010	2015	sockeye	smolt	0
DL012	2015	sockeye	smolt	0
NED005	2015	sockeye	smolt	0
NED007	2015	sockeye	smolt	0
NED008	2015	sockeye	smolt	0
NED012	2015	sockeye	smolt	0
NED013	2015	sockeye	smolt	0
NED014	2015	sockeye	smolt	0
NED017	2015	sockeye	smolt	0
NED018	2015	sockeye	smolt	0
NED020	2015	sockeye	smolt	0
NED021	2015	sockeye	smolt	0
NWD003	2015	sockeye	smolt	0
NWD010	2015	sockeye	smolt	0
NWD013	2015	sockeye	smolt	0
NWD014	2015	sockeye	smolt	0
WI005	2015	sockeye	smolt	0
WI008	2015	sockeye	smolt	0
WI013	2015	sockeye	smolt	0
WI022	2015	sockeye	smolt	0
WI025	2015	sockeye	smolt	0
WI027	2015	sockeye	smolt	0
WI028	2015	sockeye	smolt	0
WI030	2015	sockeye	smolt	0
WI031	2015	sockeye	smolt	0
WI040	2015	sockeye	smolt	0
WI041	2015	sockeye	smolt	0
WI042	2015	sockeye	smolt	0
WI045	2015	sockeye	smolt	0
WI048	2015	sockeye	smolt	0
WI049	2015	sockeye	smolt	0
WI050	2015	sockeye	smolt	0
WI053	2015	sockeye	smolt	0
AP005	2015	sockeye	smolt	0
AP006	2015	sockeye	smolt	0
AP007	2015	sockeye	smolt	0
IH001	2015	sockeye	smolt	0
KT031	2015	sockeye	smolt	0
AS001A	2016	sockeye	smolt	0
AS003	2016	sockeye	smolt	0
AS004	2016	sockeye	smolt	0
AS005	2016	sockeye	smolt	0
AS006	2016	sockeye	smolt	0
AS007	2016	sockeye	smolt	0
AS008	2016	sockeye	smolt	0
AS009	2016	sockeye	smolt	0
AS010	2016	sockeye	smolt	0
AS011	2016	sockeye	smolt	0
AS013	2016	sockeye	smolt	0
AS012	2016	sockeye	smolt	0
AS014	2016	sockeye	smolt	0
AS015	2016	sockeye	smolt	0
AS016	2016	sockeye	smolt	0
AS017	2016	sockeye	smolt	0
AS018	2016	sockeye	smolt	0
AS019	2016	sockeye	smolt	0
AS020	2016	sockeye	smolt	0
AS021	2016	sockeye	smolt	0
AS022	2016	sockeye	smolt	0
AS023	2016	sockeye	smolt	0
AS025	2016	sockeye	smolt	0
AS026	2016	sockeye	smolt	0
AS027	2016	sockeye	smolt	0
AS028	2016	sockeye	smolt	0
AS029	2016	sockeye	smolt	0
AS030	2016	sockeye	smolt	0
AS031	2016	sockeye	smolt	0
AS032	2016	sockeye	smolt	0
AS033	2016	sockeye	smolt	0
AS034	2016	sockeye	smolt	0
AS035	2016	sockeye	smolt	0
AS036	2016	sockeye	smolt	0
AS038	2016	sockeye	smolt	0
AS039	2016	sockeye	smolt	0
AS040	2016	sockeye	smolt	0
AS041	2016	sockeye	smolt	0
AS042	2016	sockeye	smolt	0
AS043	2016	sockeye	smolt	0
AS045	2016	sockeye	smolt	0
AS046	2016	sockeye	smolt	0
AS047	2016	sockeye	smolt	0
AS048	2016	sockeye	smolt	0
AS049	2016	sockeye	smolt	0
AS050	2016	sockeye	smolt	0
AS051	2016	sockeye	smolt	0
AS052	2016	sockeye	smolt	0
BS001	2016	sockeye	smolt	0
BS002	2016	sockeye	smolt	0
BS003	2016	sockeye	smolt	0
BS004	2016	sockeye	smolt	0
BS005	2016	sockeye	smolt	0
BS006	2016	sockeye	smolt	0
BS007	2016	sockeye	smolt	0
BS008	2016	sockeye	smolt	0
BS009	2016	sockeye	smolt	0
BS010	2016	sockeye	smolt	0
BS011	2016	sockeye	smolt	0
BS012	2016	sockeye	smolt	0
BS013	2016	sockeye	smolt	0
BS014	2016	sockeye	smolt	0
BS015	2016	sockeye	smolt	0
BS016	2016	sockeye	smolt	0
BS017	2016	sockeye	smolt	0
BS018	2016	sockeye	smolt	0
BS019	2016	sockeye	smolt	0
BS020	2016	sockeye	smolt	0
BS021	2016	sockeye	smolt	0
BS022	2016	sockeye	smolt	0
BS023	2016	sockeye	smolt	0
BS024	2016	sockeye	smolt	0
BS025	2016	sockeye	smolt	0
BS026	2016	sockeye	smolt	0
BS027	2016	sockeye	smolt	0
BS031	2016	sockeye	smolt	0
BS033	2016	sockeye	smolt	0
BS035	2016	sockeye	smolt	0
BS036	2016	sockeye	smolt	0
BS037	2016	sockeye	smolt	0
BS038	2016	sockeye	smolt	0
BS039	2016	sockeye	smolt	0
BS040	2016	sockeye	smolt	0
BS041	2016	sockeye	smolt	0
BS042	2016	sockeye	smolt	0
BS043	2016	sockeye	smolt	0
BS044	2016	sockeye	smolt	0
BS045	2016	sockeye	smolt	0
BS046	2016	sockeye	smolt	0
BS047	2016	sockeye	smolt	0
BS048	2016	sockeye	smolt	0
BS049	2016	sockeye	smolt	0
BS050	2016	sockeye	smolt	0
BS051	2016	sockeye	smolt	0
BS052	2016	sockeye	smolt	0
BS053	2016	sockeye	smolt	0
BS054	2016	sockeye	smolt	37.83
BS055	2016	sockeye	smolt	0
BS056	2016	sockeye	smolt	0
BS057	2016	sockeye	smolt	0
BS058	2016	sockeye	smolt	0
BS059	2016	sockeye	smolt	0
BS060	2016	sockeye	smolt	0
BS061	2016	sockeye	smolt	0
BS062	2016	sockeye	smolt	0
BS063	2016	sockeye	smolt	0
BS064	2016	sockeye	smolt	0
BS065	2016	sockeye	smolt	0
BS066	2016	sockeye	smolt	0
BS067	2016	sockeye	smolt	0
BS068	2016	sockeye	smolt	0
BS069	2016	sockeye	smolt	0
BS070	2016	sockeye	smolt	0
BS071	2016	sockeye	smolt	0

## Sheet: positive proportion summaries
Overall	number	number +ve	prop. +ve	percent +ve
chinook	41	1	0.0243902	2.43902
cutthroat trout	19	2	0.105263	10.5263
dolly varden	10	1	0.1	10		sockeye only
sockeye adult	74	2	0.027027	2.7027		332	2.40964
sockeye juvenile	258	6	0.0232558	2.32558
total	402	12	0.0298507	2.98507
By year:	2014				2015				2016
	number	number +ve	prop. +ve	percent +ve	number	number +ve	prop. +ve	percent +ve	number	number +ve	prop. +ve	percent +ve
chinook	21	0	0	0	20	1	0.05	5	NA	NA	NA	NA
cutthroat trout	9	2	0.222222	22.2222	9	0	0	0	1	0	0	0
dolly varden	9	1	0.111111	11.1111	0	0	0	0	1	0	0	0
sockeye adult	27	2	0.0740741	7.40741	41	0	0	0	6	0	0	0
sockeye juvenile	25	3	0.12	12	119	2	0.0168067	1.68067	114	1	0.00877193	0.877193
total	91	8	0.0879121	8.79121	189	3	0.015873	1.5873	122	1	0.00819672	0.819672
