# Supplementary material for: The effect of exposure to farmed salmon on piscine orthoreovirus infection and fitness in wild Pacific salmon in British Columbia, Canada
Source: PLoS One. 2017 Dec 13;12(12):e0188793. doi: 10.1371/journal.pone.0188793 (PMC5728458; doi:10.1371/journal.pone.0188793)
Supplement: S3 Table — (XLSX) [file pone.0188793.s003.xlsx]

## Sheet: Sheet1
Year	Species$	CombSp$	LfStg$	Source$	Region$	PRV$	Exposed$	Challenged$
2012	Pink	PkCh	Juvenile	Glacier	5	1	1	0
2012	Pink	PkCh	Juvenile	Humphrey_R	5	1	1	0
2012	Pink	PkCh	Juvenile	Sargeaunt_Pass	5	1	1	0
2012	Pink	PkCh	Juvenile	Sargeaunt_Pass	5	1	1	0
2012	Sockeye	Sockeye	Juvenile	Wicklow_Pt	5	1	1	0
2012	Sockeye	Sockeye	Juvenile	Wicklow_Pt	5	0	1	0
2012	Chinook	ChCo	Juvenile	Fife	5	1	1	0
2012	Chinook	ChCo	Juvenile	Pemphrase	5	0	1	0
2012	Chinook	ChCo	Juvenile	Pemphrase	5	1	1	0
2012	Chinook	ChCo	Juvenile	Broughton	5	1	1	0
2012	Chinook	ChCo	Juvenile	Broughton	5	0	1	0
2012	Chinook	ChCo	Juvenile	Broughton	5	1	1	0
2012	Pink	PkCh	Juvenile	Broughton	5	0	1	0
2012	Coho	ChCo	Juvenile	Broughton	5	1	1	0
2012	Chinook	ChCo	Juvenile	Broughton	5	1	1	0
2012	Chinook	ChCo	Juvenile	Broughton	5	0	1	0
2012	Pink	PkCh	Juvenile	Humphrey_R	5	1	1	0
2012	Coho	ChCo	Juvenile	Broughton	5	0	1	0
2012	Coho	ChCo	Juvenile	Broughton	5	1	1	0
2012	Coho	ChCo	Juvenile	Broughton	5	0	1	0
2012	Coho	ChCo	Juvenile	Broughton	5	0	1	0
2012	Coho	ChCo	Juvenile	Broughton	5	1	1	0
2012	Coho	ChCo	Juvenile	Broughton	5	0	1	0
2012	Chinook	ChCo	Juvenile	Broughton	5	0	1	0
2012	Coho	ChCo	Juvenile	Broughton	5	0	1	0
2012	Chinook	ChCo	Juvenile	Broughton	5	1	1	0
2012	Chinook	ChCo	Juvenile	Broughton	5	1	1	0
2012	Pink	PkCh	Juvenile	Humphrey_R	5	1	1	0
2012	Chinook	ChCo	Juvenile	Broughton	5	0	1	0
2012	Coho	ChCo	Juvenile	Broughton	5	0	1	0
2012	Coho	ChCo	Juvenile	Broughton	5	1	1	0
2012	Coho	ChCo	Juvenile	Broughton	5	0	1	0
2012	Coho	ChCo	Juvenile	Broughton	5	1	1	0
2012	Coho	ChCo	Juvenile	Broughton	5	1	1	0
2012	Chinook	ChCo	Juvenile	Broughton	5	0	1	0
2012	Coho	ChCo	Juvenile	Broughton	5	0	1	0
2012	Chinook	ChCo	Juvenile	Broughton	5	1	1	0
2012	Chinook	ChCo	Juvenile	Broughton	5	1	1	0
2012	Chinook	ChCo	Juvenile	Broughton	5	0	1	0
2012	Coho	ChCo	Juvenile	Broughton	5	0	1	0
2012	Chinook	ChCo	Juvenile	Broughton	5	0	1	0
2012	Chinook	ChCo	Juvenile	Broughton	5	1	1	0
2012	Sockeye	Sockeye	Adult	Boston_Bar	9	1	1	1
2012	Sockeye	Sockeye	Adult	Boston_Bar	9	1	1	1
2012	Chinook	ChCo	Adult	Boston_Bar	9	0	1	1
2012	Sockeye	Sockeye	Adult	Boston_Bar	9	1	1	1
2012	Sockeye	Sockeye	Adult	Boston_Bar	9	1	1	1
2012	Sockeye	Sockeye	Adult	Boston_Bar	9	1	1	1
2012	Sockeye	Sockeye	Adult	Boston_Bar	9	1	1	1
2012	Sockeye	Sockeye	Adult	Boston_Bar	9	1	1	1
2012	Sockeye	Sockeye	Adult	Boston_Bar	9	1	1	1
2012	Sockeye	Sockeye	Adult	Boston_Bar	9	1	1	1
2012	Sockeye	Sockeye	Adult	Boston_Bar	9	1	1	1
2012	Sockeye	Sockeye	Adult	Boston_Bar	9	0	1	1
2012	Sockeye	Sockeye	Adult	Boston_Bar	9	0	1	1
2012	Sockeye	Sockeye	Adult	Boston_Bar	9	1	1	1
2012	Sockeye	Sockeye	Adult	Boston_Bar	9	1	1	1
2012	Sockeye	Sockeye	Adult	Boston_Bar	9	0	1	1
2012	Chinook	ChCo	Adult	Nicola_R	9	0	1	1
2012	Sockeye	Sockeye	Adult	Birkenhead_R	9	0	1	1
2012	Sockeye	Sockeye	Adult	Birkenhead_R	9	0	1	1
2012	Sockeye	Sockeye	Adult	Birkenhead_R	9	0	1	1
2012	Sockeye	Sockeye	Adult	Birkenhead_R	9	0	1	1
2012	Sockeye	Sockeye	Adult	Birkenhead_R	9	0	1	1
2012	Sockeye	Sockeye	Adult	Birkenhead_R	9	0	1	1
2012	Sockeye	Sockeye	Adult	Birkenhead_R	9	0	1	1
2012	Sockeye	Sockeye	Adult	Birkenhead_R	9	0	1	1
2012	Sockeye	Sockeye	Adult	Birkenhead_R	9	0	1	1
2012	Sockeye	Sockeye	Adult	Birkenhead_R	9	0	1	1
2012	Sockeye	Sockeye	Adult	Birkenhead_R	9	0	1	1
2012	Sockeye	Sockeye	Adult	Bridge_R	9	1	1	1
2012	Sockeye	Sockeye	Adult	Bridge_R	9	1	1	1
2012	Sockeye	Sockeye	Adult	Bridge_R	9	1	1	1
2012	Sockeye	Sockeye	Adult	Bridge_R	9	1	1	1
2012	Sockeye	Sockeye	Adult	Bridge_R	9	0	1	1
2012	Sockeye	Sockeye	Adult	Bridge_R	9	1	1	1
2012	Chinook	ChCo	Adult	Burman_R	4	0	0	0
2012	Chinook	ChCo	Adult	Burman_R	4	0	0	0
2012	Chinook	ChCo	Adult	Burman_R	4	0	0	0
2012	Chinook	ChCo	Adult	Burman_R	4	0	0	0
2012	Chinook	ChCo	Adult	Burman_R	4	0	0	0
2012	Chinook	ChCo	Adult	Burman_R	4	0	0	0
2012	Chinook	ChCo	Adult	Burman_R	4	0	0	0
2012	Chinook	ChCo	Adult	Burman_R	4	0	0	0
2012	Chinook	ChCo	Adult	Burman_R	4	0	0	0
2012	Chinook	ChCo	Adult	Burman_R	4	0	0	0
2012	trout	Trout	Adult	Cultus_L	8	1	1	0
2012	trout	Trout	Adult	Cultus_L	8	1	1	0
2012	trout	Trout	Adult	Cultus_L	8	1	1	0
2012	trout	Trout	Adult	Cultus_L	8	1	1	0
2012	trout	Trout	Adult	Cultus_L	8	1	1	0
2012	trout	Trout	Adult	Cultus_L	8	1	1	0
2012	Chinook	ChCo	Adult	Cheam	8	1	1	0
2012	Chinook	ChCo	Adult	Cheam	8	1	1	0
2012	Coho	ChCo	Adult	Capilano_R	6	0	1	0
2012	Coho	ChCo	Adult	Capilano_R	6	0	1	0
2012	Coho	ChCo	Adult	Capilano_R	6	1	1	0
2012	Coho	ChCo	Adult	Capilano_R	6	0	1	0
2012	Coho	ChCo	Adult	Capilano_R	6	0	1	0
2012	Coho	ChCo	Adult	Capilano_R	6	0	1	0
2012	Chinook	ChCo	Adult	DiscArea	6	0	1	0
2012	Sockeye	Sockeye	Adult	Chilko_R	9	0	1	1
2012	Sockeye	Sockeye	Adult	Chilko_R	9	0	1	1
2012	Sockeye	Sockeye	Adult	Chilko_R	9	0	1	1
2012	Sockeye	Sockeye	Adult	Chilko_R	9	0	1	1
2012	Sockeye	Sockeye	Adult	Chilko_R	9	0	1	1
2012	Sockeye	Sockeye	Adult	Chilko_R	9	0	1	1
2012	Sockeye	Sockeye	Adult	Chilko_R	9	0	1	1
2012	Sockeye	Sockeye	Adult	Chilko_R	9	0	1	1
2012	Coho	ChCo	Adult	Bedwell_R	4	0	0	0
2012	Sockeye	Sockeye	Adult	Stelllaquo	9	0	1	1
2012	Sockeye	Sockeye	Adult	Stelllaquo	9	0	1	1
2012	Sockeye	Sockeye	Adult	Stelllaquo	9	0	1	1
2012	Sockeye	Sockeye	Adult	Stelllaquo	9	0	1	1
2012	Sockeye	Sockeye	Adult	Stelllaquo	9	0	1	1
2012	Sockeye	Sockeye	Adult	Stelllaquo	9	0	1	1
2012	Sockeye	Sockeye	Adult	Stelllaquo	9	0	1	1
2012	Sockeye	Sockeye	Adult	Stelllaquo	9	0	1	1
2012	Sockeye	Sockeye	Adult	Stelllaquo	9	0	1	1
2012	Sockeye	Sockeye	Adult	Stelllaquo	9	0	1	1
2012	Chum	PkCh	Adult	Bulluck_Ch	2	0	0	0
2012	Chum	PkCh	Adult	Neekas_Ck	2	0	0	0
2012	Chum	PkCh	Adult	Neekas_Ck	2	0	0	0
2012	Pink	PkCh	Adult	Neekas_Ck	2	0	0	0
2012	Chum	PkCh	Adult	Neekas_Ck	2	0	0	0
2012	Pink	PkCh	Adult	Neekas_Ck	2	0	0	0
2012	Chum	PkCh	Adult	Roscoe_Ck	2	0	0	0
2012	Chum	PkCh	Adult	Roscoe_Ck	2	0	0	0
2012	Chum	PkCh	Adult	Roscoe_Ck	2	0	0	0
2012	Coho	ChCo	Adult	Roscoe_Ck	2	0	0	0
2012	Chum	PkCh	Adult	Roscoe_Ck	2	0	0	0
2012	Chum	PkCh	Adult	Roscoe_Ck	2	0	0	0
2012	Coho	ChCo	Juvenile	Quartca_Ck	2	0	0	0
2012	Chum	PkCh	Adult	Quartca_Ck	2	0	0	0
2012	Chum	PkCh	Adult	Quartca_Ck	2	0	0	0
2012	Chum	PkCh	Adult	Clatse_R	2	0	0	0
2012	Pink	PkCh	Adult	Clatse_R	2	0	0	0
2012	trout	Trout	Adult	Kaqushdish_Ck	2	0	0	0
2012	trout	Trout	Adult	Kaqushdish_Ck	2	0	0	0
2012	Coho	ChCo	Adult	Kaqushdish_Ck	2	0	0	0
2012	Chum	PkCh	Adult	Kaqushdish_Ck	2	0	0	0
2012	Chum	PkCh	Adult	Kaqushdish_Ck	2	0	0	0
2012	Chum	PkCh	Adult	Kaqushdish_Ck	2	0	0	0
2012	Sockeye	Sockeye	Adult	Kaqushdish_Ck	2	0	0	0
2012	Chum	PkCh	Adult	Kaqushdish_Ck	2	0	0	0
2012	Chum	PkCh	Adult	Kaqushdish_Ck	2	0	0	0
2012	Coho	ChCo	Adult	McLoughlin_Bay	2	0	0	0
2012	Chum	PkCh	Adult	McLoughlin_Bay	2	0	0	0
2012	Chum	PkCh	Adult	McLoughlin_Bay	2	0	0	0
2012	Chum	PkCh	Adult	McLoughlin_Bay	2	0	0	0
2012	Chum	PkCh	Adult	McLoughlin_Bay	2	0	0	0
2012	Chum	PkCh	Adult	McLoughlin_Bay	2	0	0	0
2012	Pink	PkCh	Adult	Jenny_In	2	0	0	0
2012	Chum	PkCh	Adult	Jenny_In	2	0	0	0
2012	Chum	PkCh	Adult	Jenny_In	2	0	0	0
2012	Chum	PkCh	Adult	Kaqushdish_Ck	2	0	0	0
2012	Chum	PkCh	Adult	Kaqushdish_Ck	2	0	0	0
2012	Pink	PkCh	Adult	Beales_Lag	2	0	0	0
2012	Coho	ChCo	Adult	Beales_Lag	2	0	0	0
2012	Chum	PkCh	Adult	Kaqushdish_Ck	2	0	0	0
2012	Chum	PkCh	Adult	Kaqushdish_Ck	2	0	0	0
2012	Chum	PkCh	Adult	Kaqushdish_Ck	2	0	0	0
2012	Chum	PkCh	Adult	Kaqushdish_Ck	2	0	0	0
2012	Chum	PkCh	Adult	McLoughlin_Bay	2	0	0	0
2012	Coho	ChCo	Adult	McLoughlin_Bay	2	0	0	0
2012	Pink	PkCh	Adult	Kaqushdish_Ck	2	0	0	0
2012	Pink	PkCh	Adult	Golchucks_Ck	2	0	0	0
2012	Pink	PkCh	Adult	Golchucks_Ck	2	0	0	0
2012	Chum	PkCh	Adult	Kaqushdish_Ck	2	0	0	0
2012	Chum	PkCh	Adult	Kaqushdish_Ck	2	0	0	0
2012	Pink	PkCh	Adult	Kaqushdish_Ck	2	0	0	0
2012	Pink	PkCh	Adult	Neekas	2	0	0	0
2012	Chum	PkCh	Adult	Neekas	2	0	0	0
2012	Chum	PkCh	Adult	Neekas	2	0	0	0
2012	Pink	PkCh	Adult	Neekas	2	0	0	0
2012	Chum	PkCh	Adult	McLoughlin_Bay	2	0	0	0
2012	Coho	ChCo	Adult	McLoughlin_Bay	2	0	0	0
2012	Chum	PkCh	Adult	McLoughlin_Bay	2	0	0	0
2012	Sockeye	Sockeye	Adult	Gates_Ck	9	0	1	1
2012	Sockeye	Sockeye	Adult	Gates_Ck	9	0	1	1
2012	Sockeye	Sockeye	Adult	Gates_Ck	9	0	1	1
2012	Sockeye	Sockeye	Adult	Gates_Ck	9	0	1	1
2012	Sockeye	Sockeye	Adult	Gates_Ck	9	0	1	1
2012	Sockeye	Sockeye	Adult	Gates_Ck	9	0	1	1
2012	Sockeye	Sockeye	Adult	Gates_Ck	9	0	1	1
2012	Sockeye	Sockeye	Adult	Gates_Ck	9	0	1	1
2012	Sockeye	Sockeye	Adult	Gates_Ck	9	0	1	1
2012	Chinook	ChCo	Adult	Esperanza	4	0	0	0
2012	Chinook	ChCo	Adult	Esperanza	4	0	0	0
2012	Chinook	ChCo	Adult	Esperanza	4	1	0	0
2012	Chinook	ChCo	Adult	Esperanza	4	0	0	0
2012	Chinook	ChCo	Adult	Esperanza	4	0	0	0
2012	Chinook	ChCo	Adult	Esperanza	4	0	0	0
2012	Chinook	ChCo	Adult	Fraser_R_Lower	3	0	0	0
2012	Chinook	ChCo	Adult	Fraser_R_Lower	8	0	0	0
2012	trout	Trout	Adult	Lois_Lk	7	1	1	0
2012	Kokanee	Trout	Adult	Lois_Lk	7	0	1	0
2012	trout	Trout	Adult	Lois_Lk	7	0	1	0
2012	trout	Trout	Adult	Lois_Lk	7	0	1	0
2012	trout	Trout	Adult	Lois_Lk	7	1	1	0
2012	Coho	ChCo	Adult	Seymour_R	6	1	1	0
2012	Chinook	ChCo	Adult	Nimpkish	3	1	0	0
2012	Chinook	ChCo	Adult	Nimpkish	3	1	0	0
2012	Chinook	ChCo	Adult	Nimpkish	3	0	0	0
2012	Chinook	ChCo	Adult	Nimpkish	3	1	0	0
2012	Chinook	ChCo	Adult	Nimpkish	3	1	0	0
2012	Chinook	ChCo	Adult	Nimpkish	3	1	0	0
2012	Chinook	ChCo	Adult	Nimpkish	3	0	0	0
2012	Chinook	ChCo	Adult	Nimpkish	3	0	0	0
2012	Chinook	ChCo	Adult	Nimpkish	3	1	0	0
2012	Chinook	ChCo	Adult	Nimpkish	3	0	0	0
2012	Chinook	ChCo	Adult	Nimpkish	3	1	0	0
2012	Chinook	ChCo	Adult	Nimpkish	3	1	0	0
2012	Chinook	ChCo	Adult	Nimpkish	3	0	0	0
2012	Coho	ChCo	Adult	QCS	3	1	0	0
2012	Coho	ChCo	Adult	QCS	3	1	0	0
2012	Coho	ChCo	Adult	.	3	1	0	0
2012	Coho	ChCo	Adult	QCS_Van	3	1	0	0
2012	Coho	ChCo	Adult	QCS_Van	3	1	0	0
2012	Coho	ChCo	Adult	QCS_Van	3	1	0	0
2012	Coho	ChCo	Adult	QCS_Van	3	1	0	0
2012	Chinook	ChCo	Adult	QCS	3	1	0	0
2012	Chinook	ChCo	Adult	QCS	3	0	0	0
2012	Chinook	ChCo	Adult	QCS	3	1	0	0
2012	Chinook	ChCo	Adult	northsh	3	0	0	0
2012	Chinook	ChCo	Adult	northsh	3	0	1	0
2012	Chinook	ChCo	Adult	northsh	3	1	0	0
2012	Chinook	ChCo	Adult	northsh	3	0	1	0
2012	Chinook	ChCo	Adult	northsh	3	0	1	0
2012	Chinook	ChCo	Adult	northsh	3	0	1	0
2012	Chinook	ChCo	Adult	northsh	3	0	1	0
2012	Chum	PkCh	Juvenile	Okisollo_Ch	6	1	1	0
2012	Chum	PkCh	Juvenile	Okisollo_Ch	6	0	1	0
2012	Chum	PkCh	Juvenile	Okisollo_Ch	6	1	1	0
2012	Pink	PkCh	Juvenile	Okisollo_Ch	6	1	1	0
2012	Chum	PkCh	Juvenile	Okisollo_Ch	6	1	1	0
2012	Chum	PkCh	Juvenile	Okisollo_Ch	6	1	1	0
2012	Chum	PkCh	Juvenile	Okisollo_Ch	6	0	1	0
2012	Pink	PkCh	Juvenile	Okisollo_Ch	6	1	1	0
2012	Pink	PkCh	Juvenile	Okisollo_Ch	6	1	1	0
2012	Chum	PkCh	Juvenile	Okisollo_Ch	6	1	1	0
2012	Pink	PkCh	Juvenile	Okisollo_Ch	6	1	1	0
2012	Chum	PkCh	Juvenile	Okisollo_Ch	6	0	1	0
2012	Pink	PkCh	Adult	Malcolm_Pt	3	1	0	0
2012	Pink	PkCh	Adult	Malcolm_Pt	3	1	0	0
2012	Pink	PkCh	Adult	Malcolm_Pt	3	1	0	0
2012	Pink	PkCh	Adult	DiscArea	6	0	1	0
2012	Pink	PkCh	Adult	Ledge_Pt	3	1	0	0
2012	Pink	PkCh	Adult	Ledge_Pt	3	1	0	0
2012	Pink	PkCh	Adult	Ledge_Pt	3	1	0	0
2012	Pink	PkCh	Adult	Malcolm_Pt	3	0	0	0
2012	Chinook	ChCo	Adult	Rivers_In	2	0	0	0
2012	Chinook	ChCo	Adult	Rivers_In	2	0	0	0
2012	Chinook	ChCo	Adult	Rivers_In	2	0	0	0
2012	Chinook	ChCo	Adult	Rivers_In	2	0	0	0
2012	Chinook	ChCo	Adult	Rivers_In	2	0	0	0
2012	Chinook	ChCo	Adult	Rivers_In	2	0	0	0
2012	Chinook	ChCo	Adult	Rivers_In	2	0	0	0
2012	Chinook	ChCo	Adult	Rivers_In	2	0	0	0
2012	Chinook	ChCo	Adult	Rivers_In	2	1	0	0
2012	Chinook	ChCo	Adult	Rivers_In	2	1	0	0
2012	Chinook	ChCo	Adult	Rivers_In	2	1	0	0
2012	Chinook	ChCo	Adult	Rivers_In	2	0	0	0
2012	Chinook	ChCo	Adult	Rivers_In	2	0	0	0
2012	Chinook	ChCo	Adult	Rivers_In	2	1	0	0
2012	Chum	PkCh	Adult	Skeena	1	0	0	.
2012	Chum	PkCh	Adult	Skeena	1	0	0	.
2012	Chum	PkCh	Adult	Skeena	1	0	0	.
2012	Coho	ChCo	Adult	Skeena	1	0	0	.
2012	Coho	ChCo	Adult	Skeena	1	0	0	.
2012	Pink	PkCh	Adult	Skeena	1	0	0	.
2012	Pink	PkCh	Adult	Skeena	1	0	0	.
2012	Sockeye	Sockeye	Adult	Skeena	1	0	0	.
2012	Sockeye	Sockeye	Adult	Skeena	1	0	0	.
2012	Sockeye	Sockeye	Adult	Stuart_Lk	9	0	1	1
2012	Sockeye	Sockeye	Adult	Stuart_Lk	9	0	1	1
2012	Sockeye	Sockeye	Adult	Stuart_Lk	9	0	1	1
2012	Sockeye	Sockeye	Adult	Stuart_Lk	9	0	1	1
2012	Sockeye	Sockeye	Adult	Stuart_Lk	9	0	1	1
2012	Sockeye	Sockeye	Adult	Stuart_Lk	9	0	1	1
2012	Sockeye	Sockeye	Adult	Stuart_Lk	9	0	1	1
2012	Chinook	ChCo	Adult	Ucluelet_Offshore	4	1	0	0
2012	Chinook	ChCo	Adult	Ucluelet_Offshore	4	1	0	0
2012	Chinook	ChCo	Adult	Ucluelet_Offshore	4	0	0	0
2012	Chinook	ChCo	Adult	Ucluelet_Offshore	4	1	0	0
2012	Chinook	ChCo	Adult	Ucluelet_Offshore	4	0	0	0
2012	Chinook	ChCo	Adult	Ucluelet_Offshore	4	0	0	0
2012	Chum	PkCh	Adult	Vedder_R	8	0	1	0
2012	Chinook	ChCo	Adult	Nicola_R	9	.	1	1
2013	Chum	PkCh	Juvenile	U_Johnstone_St	3	0	0	0
2013	Sockeye	Sockeye	Juvenile	U_Johnstone_St	3	0	0	0
2013	Chum	PkCh	Juvenile	U_Johnstone_St	3	0	0	0
2013	Pink	PkCh	Juvenile	U_Johnstone_St	3	0	0	0
2013	Chum	PkCh	Juvenile	U_Johnstone_St	3	0	0	0
2013	Chum	PkCh	Juvenile	U_Johnstone_St	3	0	0	0
2013	Sockeye	Sockeye	Juvenile	U_Johnstone_St	3	0	0	0
2013	Chum	PkCh	Juvenile	U_Johnstone_St	3	0	0	0
2013	Sockeye	Sockeye	Juvenile	U_Johnstone_St	3	0	0	0
2013	Chum	PkCh	Juvenile	U_Johnstone_St	3	0	0	0
2013	Chum	PkCh	Juvenile	U_Johnstone_St	3	0	0	0
2013	Sockeye	Sockeye	Juvenile	U_Johnstone_St	3	0	0	0
2013	Sockeye	Sockeye	Juvenile	U_Johnstone_St	3	0	0	0
2013	Chum	PkCh	Juvenile	U_Johnstone_St	3	0	0	0
2013	Sockeye	Sockeye	Juvenile	U_Johnstone_St	3	0	0	0
2013	Sockeye	Sockeye	Juvenile	U_Johnstone_St	3	0	0	0
2013	Sockeye	Sockeye	Juvenile	U_Johnstone_St	3	0	0	0
2013	Sockeye	Sockeye	Juvenile	U_Johnstone_St	3	0	0	0
2013	Sockeye	Sockeye	Juvenile	U_Johnstone_St	3	0	0	0
2013	Sockeye	Sockeye	Juvenile	U_Johnstone_St	3	0	0	0
2013	Sockeye	Sockeye	Juvenile	U_Johnstone_St	3	0	0	0
2013	Sockeye	Sockeye	Juvenile	U_Johnstone_St	3	0	0	0
2013	Sockeye	Sockeye	Juvenile	U_Johnstone_St	3	0	0	0
2013	Sockeye	Sockeye	Juvenile	U_Johnstone_St	3	0	0	0
2013	Sockeye	Sockeye	Juvenile	U_Johnstone_St	3	0	0	0
2013	Sockeye	Sockeye	Juvenile	U_Johnstone_St	3	0	0	0
2013	Sockeye	Sockeye	Juvenile	U_Johnstone_St	3	0	0	0
2013	Sockeye	Sockeye	Juvenile	U_Johnstone_St	3	0	0	0
2013	Sockeye	Sockeye	Juvenile	U_Johnstone_St	3	0	0	0
2013	Sockeye	Sockeye	Juvenile	U_Johnstone_St	3	0	0	0
2013	Sockeye	Sockeye	Juvenile	U_Johnstone_St	3	0	0	0
2013	Sockeye	Sockeye	Juvenile	U_Johnstone_St	3	0	0	0
2013	Sockeye	Sockeye	Juvenile	U_Johnstone_St	3	0	0	0
2013	Sockeye	Sockeye	Juvenile	U_Johnstone_St	3	0	0	0
2013	Sockeye	Sockeye	Juvenile	U_Johnstone_St	3	0	0	0
2013	Sockeye	Sockeye	Juvenile	U_Johnstone_St	3	0	0	0
2013	Sockeye	Sockeye	Juvenile	U_Johnstone_St	3	0	0	0
2013	Sockeye	Sockeye	Juvenile	U_Johnstone_St	3	0	0	0
2013	Sockeye	Sockeye	Juvenile	U_Johnstone_St	3	0	0	0
2013	Sockeye	Sockeye	Juvenile	U_Johnstone_St	3	0	0	0
2013	Sockeye	Sockeye	Juvenile	U_Johnstone_St	3	0	0	0
2013	Sockeye	Sockeye	Juvenile	U_Johnstone_St	3	0	0	0
2013	Sockeye	Sockeye	Juvenile	U_Johnstone_St	3	0	0	0
2013	Sockeye	Sockeye	Juvenile	U_Johnstone_St	3	0	0	0
2013	Sockeye	Sockeye	Juvenile	U_Johnstone_St	3	0	0	0
2013	Sockeye	Sockeye	Juvenile	U_Johnstone_St	3	0	0	0
2013	Sockeye	Sockeye	Juvenile	U_Johnstone_St	3	0	0	0
2013	Sockeye	Sockeye	Juvenile	U_Johnstone_St	3	0	0	0
2013	Sockeye	Sockeye	Juvenile	U_Johnstone_St	3	0	0	0
2013	Sockeye	Sockeye	Juvenile	U_Johnstone_St	3	0	0	0
2013	Sockeye	Sockeye	Juvenile	U_Johnstone_St	3	1	0	0
2013	Sockeye	Sockeye	Juvenile	U_Johnstone_St	3	0	0	0
2013	Sockeye	Sockeye	Juvenile	U_Johnstone_St	3	0	0	0
2013	Sockeye	Sockeye	Juvenile	U_Johnstone_St	3	0	0	0
2013	Sockeye	Sockeye	Juvenile	U_Johnstone_St	3	0	0	0
2013	Sockeye	Sockeye	Juvenile	U_Johnstone_St	3	0	0	0
2013	Sockeye	Sockeye	Juvenile	U_Johnstone_St	3	0	0	0
2013	Sockeye	Sockeye	Juvenile	U_Johnstone_St	3	0	0	0
2013	Sockeye	Sockeye	Juvenile	U_Johnstone_St	3	0	0	0
2013	Sockeye	Sockeye	Juvenile	U_Johnstone_St	3	0	0	0
2013	Sockeye	Sockeye	Juvenile	U_Johnstone_St	3	0	0	0
2013	Sockeye	Sockeye	Juvenile	U_Johnstone_St	3	1	0	0
2013	Sockeye	Sockeye	Juvenile	U_Johnstone_St	3	0	0	0
2013	Sockeye	Sockeye	Juvenile	U_Johnstone_St	3	0	0	0
2013	Sockeye	Sockeye	Juvenile	U_Johnstone_St	3	0	0	0
2013	Sockeye	Sockeye	Juvenile	U_Johnstone_St	3	0	0	0
2013	Sockeye	Sockeye	Juvenile	U_Johnstone_St	3	0	0	0
2013	Sockeye	Sockeye	Juvenile	U_Johnstone_St	3	0	0	0
2013	Sockeye	Sockeye	Juvenile	U_Johnstone_St	3	0	0	0
2013	Sockeye	Sockeye	Juvenile	U_Johnstone_St	3	0	0	0
2013	Pink	PkCh	Juvenile	Broughton	5	1	1	0
2013	Pink	PkCh	Juvenile	Broughton	5	1	1	0
2013	Pink	PkCh	Juvenile	Broughton	5	1	1	0
2013	Pink	PkCh	Juvenile	Broughton	5	1	1	0
2013	Pink	PkCh	Juvenile	Broughton	5	1	1	0
2013	Pink	PkCh	Juvenile	Broughton	5	1	1	0
2013	Pink	PkCh	Juvenile	Cramer_Pass	5	0	1	0
2013	Pink	PkCh	Juvenile	Sir_Ed	5	0	1	0
2013	Chinook	ChCo	Juvenile	Cramer_Pass	5	0	1	0
2013	Chinook	ChCo	Juvenile	Cramer_Pass	5	0	1	0
2013	Coho	ChCo	Juvenile	Cramer_Pass	5	0	1	0
2013	Coho	ChCo	Juvenile	Viner_S	5	0	1	0
2013	Coho	ChCo	Juvenile	Cramer_Pass	5	0	1	0
2013	Coho	ChCo	Juvenile	Cramer_Pass	5	0	1	0
2013	Coho	ChCo	Juvenile	Cramer_Pass	5	0	1	0
2013	Coho	ChCo	Juvenile	Cramer_Pass	5	0	1	0
2013	Chinook	ChCo	Juvenile	Broughton	5	0	1	0
2013	Chinook	ChCo	Juvenile	Broughton	5	0	1	0
2013	Coho	ChCo	Juvenile	Broughton	5	0	1	0
2013	Coho	ChCo	Juvenile	Broughton	5	1	1	0
2013	Pink	PkCh	Juvenile	Viner	5	0	1	0
2013	Pink	PkCh	Juvenile	Viner	5	0	1	0
2013	Pink	PkCh	Juvenile	Viner	5	0	1	0
2013	Pink	PkCh	Juvenile	Ahta	5	0	1	0
2013	Pink	PkCh	Juvenile	Ahta	5	0	1	0
2013	Pink	PkCh	Juvenile	Ahta	5	0	1	0
2013	Pink	PkCh	Juvenile	Ahta	5	0	1	0
2013	Pink	PkCh	Juvenile	Ahta	5	0	1	0
2013	Chum	PkCh	Juvenile	Shoal	5	0	1	0
2013	Chum	PkCh	Juvenile	Shoal	5	0	1	0
2013	Chum	PkCh	Juvenile	Viner	5	0	1	0
2013	Chum	PkCh	Juvenile	Viner	5	0	1	0
2013	Chum	PkCh	Juvenile	Viner	5	0	1	0
2013	Chum	PkCh	Juvenile	Viner	5	0	1	0
2013	Chum	PkCh	Juvenile	Viner	5	0	1	0
2013	Pink	PkCh	Juvenile	Viner	5	0	1	0
2013	Steelhead	Trout	Adult	Chehalis	8	1	1	0
2013	Steelhead	Trout	Adult	Chehalis_R	8	1	1	0
2013	Steelhead	Trout	Adult	Chehalis_R	8	1	1	0
2013	Coho	ChCo	Adult	China_Ck	4	0	0	0
2013	Coho	ChCo	Adult	China_Ck	4	0	0	0
2013	Coho	ChCo	Adult	China_Ck	4	0	0	0
2013	Coho	ChCo	Adult	China_Ck	4	0	0	0
2013	Chinook	ChCo	Adult	China_Ck	4	0	0	0
2013	Chinook	ChCo	Adult	China_Ck	4	0	0	0
2013	Coho	ChCo	Adult	China_Ck	4	0	0	0
2013	Chum	PkCh	Adult	Tranquil_R	4	0	0	0
2013	Chum	PkCh	Adult	Tranquil_R	4	0	0	0
2013	trout	Trout	Adult	Cultus_L	8	0	1	0
2013	trout	Trout	Adult	Cultus_L	8	0	1	0
2013	Sockeye	Sockeye	Juvenile	Cultus_L	8	1	1	0
2013	Chinook	ChCo	Adult	Englishman_R	6	1	0	0
2013	Chinook	ChCo	Adult	Englishman_R	6	1	0	0
2013	Chinook	ChCo	Adult	Englishman_R	6	1	0	0
2013	Pink	PkCh	Adult	Fraser_R_Yale	8	0	1	0
2013	Pink	PkCh	Adult	Fraser_R_Yale	8	1	1	0
2013	Pink	PkCh	Adult	Fraser_R_Yale	8	0	1	0
2013	Pink	PkCh	Adult	Fraser_R_Yale	8	0	1	0
2013	Pink	PkCh	Adult	Fraser_R_Yale	8	1	1	0
2013	Pink	PkCh	Adult	Fraser_R_Yale	8	0	1	0
2013	Pink	PkCh	Adult	Fraser_R_Yale	8	1	1	0
2013	Pink	PkCh	Adult	Fraser_R_Yale	8	0	1	0
2013	Pink	PkCh	Adult	Fraser_R_Yale	8	0	1	0
2013	Pink	PkCh	Adult	Fraser_R_Yale	8	1	1	0
2013	Pink	PkCh	Adult	Fraser_R_Yale	8	0	1	0
2013	Pink	PkCh	Adult	Fraser_R_Yale	8	0	1	0
2013	Pink	PkCh	Adult	Fraser_R_Yale	8	0	1	0
2013	Pink	PkCh	Adult	Fraser_R_Yale	8	0	1	0
2013	Pink	PkCh	Adult	Fraser_R_Yale	8	0	1	0
2013	Pink	PkCh	Adult	Fraser_R_Yale	8	0	1	0
2013	Pink	PkCh	Adult	Fraser_R_Yale	8	0	1	0
2013	Pink	PkCh	Adult	Mamgam	6	0	0	0
2013	Pink	PkCh	Adult	Mamgam	6	0	0	0
2013	Pink	PkCh	Adult	Mamgam	6	0	0	0
2013	Pink	PkCh	Adult	Mamgam	6	0	0	0
2013	Pink	PkCh	Adult	Mamgam	6	0	0	0
2013	Pink	PkCh	Adult	Squamish	6	0	1	0
2013	Pink	PkCh	Adult	Squamish	6	0	1	0
2013	Chinook	ChCo	Adult	North_Shore	3	0	1	0
2013	Coho	ChCo	Adult	North_Shore	3	0	1	0
2013	Chinook	ChCo	Adult	North_Shore	3	0	1	0
2013	trout	Trout	Adult	Oweekeno	2	0	0	0
2013	trout	Trout	Adult	Oweekeno	2	0	0	0
2013	Sockeye	Sockeye	Adult	Scotch_Ck	9	0	1	1
2013	Sockeye	Sockeye	Adult	Scotch_Ck	9	0	1	1
2013	Sockeye	Sockeye	Adult	Scotch_Ck	9	0	1	1
2013	Sockeye	Sockeye	Adult	Scotch_Ck	9	0	1	1
2013	Sockeye	Sockeye	Adult	Scotch_Ck	9	0	1	1
2013	Sockeye	Sockeye	Adult	Scotch_Ck	9	0	1	1
2013	Sockeye	Sockeye	Adult	Scotch_Ck	9	0	1	1
2013	Sockeye	Sockeye	Adult	Scotch_Ck	9	0	1	1
2013	Sockeye	Sockeye	Adult	U_Copper_R	1	0	0	1
2013	Sockeye	Sockeye	Adult	Hanna_Ck	1	0	0	1
2013	Sockeye	Sockeye	Adult	Hanna_Ck	1	0	0	1
2013	Sockeye	Sockeye	Adult	Hanna_Ck	1	0	0	1
2013	Sockeye	Sockeye	Adult	Hanna_Ck	1	0	0	1
2013	Sockeye	Sockeye	Adult	Hanna_Ck	1	0	0	1
2013	Sockeye	Sockeye	Adult	Hanna_Ck	1	0	0	1
2013	Sockeye	Sockeye	Adult	Hanna_Ck	1	0	0	1
2013	Sockeye	Sockeye	Adult	Hanna_Ck	1	0	0	1
2013	Sockeye	Sockeye	Adult	Hanna_Ck	1	0	0	1
2013	Pink	PkCh	Adult	Prince_Rupert	1	0	0	0
2013	Sockeye	Sockeye	Adult	Sockeye_Ck	1	0	0	1
2013	Sockeye	Sockeye	Adult	Sockeye_Ck	1	0	0	1
2013	Sockeye	Sockeye	Adult	Tachek_Cr	1	0	0	1
2013	Sockeye	Sockeye	Adult	Tachek_Cr	1	0	0	1
2013	Coho	ChCo	Adult	Babine_Lk	1	0	0	1
2013	Coho	ChCo	Adult	Babine_Lk	1	0	0	1
2013	Sockeye	Sockeye	Adult	Tachek_Cr	1	0	0	1
2013	Kokanee	Trout	Adult	Tachek_Cr	1	0	0	1
2013	Coho	ChCo	Adult	Tachek_Cr	1	0	0	1
2013	Kokanee	Trout	Adult	Tachek_Cr	1	0	0	1
2013	Kokanee	Trout	Adult	Tachek_Cr	1	0	0	1
2013	Kokanee	Trout	Adult	Tachek_Cr	1	0	0	1
2013	Kokanee	Trout	Adult	Tachek_Cr	1	0	0	1
2013	Kokanee	Trout	Adult	Tachek_Cr	1	0	0	1
2013	Sockeye	Sockeye	Adult	Tachek_Cr	1	0	0	1
2013	Kokanee	Trout	Adult	Tachek_Cr	1	0	0	1
2013	Sockeye	Sockeye	Adult	Skeena_Wshed	1	0	0	.
2013	Coho	ChCo	Adult	Skeena_Wshed	1	1	0	0
2013	Coho	ChCo	Adult	Skeena_Wshed	1	0	0	0
2013	Coho	ChCo	Adult	Skeena_Wshed	1	1	0	0
2013	Pink	PkCh	Adult	Skeena_Wshed	1	0	0	0
2013	Pink	PkCh	Adult	Skeena_Wshed	1	1	0	0
2013	Pink	PkCh	Adult	Skeena_Wshed	1	0	0	0
2013	Coho	ChCo	Adult	Skeena_Wshed	1	0	0	1
2013	Steelhead	Trout	Adult	Skeena_Wshed	1	0	0	1
2013	Sockeye	Sockeye	Adult	Skeena_Wshed	1	0	0	1
2013	Pink	PkCh	Adult	Skeena_Wshed	1	0	0	1
2013	Steelhead	Trout	Adult	Skeena_Wshed	1	1	0	1
2013	Pink	PkCh	Adult	Skeena_Wshed	1	0	0	1
2013	Sockeye	Sockeye	Adult	Skeena_Wshed	1	0	0	1
2013	Steelhead	Trout	Adult	Skeena_Wshed	1	0	0	1
2013	Steelhead	Trout	Adult	Skeena_Wshed	1	0	0	1
2013	Chinook	ChCo	Adult	Skeena_Wshed	1	0	0	1
2013	Coho	ChCo	Adult	Skeena_Wshed	1	0	0	1
2013	Sockeye	Sockeye	Adult	Skeena_Wshed	1	0	0	1
2013	Sockeye	Sockeye	Adult	Skeena_Wshed	1	0	0	1
2013	Pink	PkCh	Adult	Skeena_Wshed	1	0	0	1
2013	Coho	ChCo	Adult	Skeena_Wshed	1	0	0	1
2013	Coho	ChCo	Adult	Skeena_Wshed	1	0	0	1
2013	Coho	ChCo	Adult	Skeena_Wshed	1	0	0	1
2013	Steelhead	Trout	Adult	Skeena_Wshed	1	0	0	1
2013	Coho	ChCo	Adult	Skeena_Wshed	1	0	0	1
2013	Sockeye	Sockeye	Adult	Skeena_Wshed	1	0	0	1
2013	Chinook	ChCo	Adult	Skeena_Wshed	1	0	0	1
2013	Chinook	ChCo	Adult	Skeena_Wshed	1	0	0	1
2013	Coho	ChCo	Adult	Skeena_Wshed	1	0	0	1
2013	Coho	ChCo	Adult	Skeena_Wshed	1	0	0	1
2013	Sockeye	Sockeye	Adult	Skeena_Wshed	1	0	0	1
2013	Coho	ChCo	Adult	Skeena_Wshed	1	0	0	1
2013	Coho	ChCo	Adult	Skeena_Wshed	1	0	0	1
2013	Pink	PkCh	Adult	Skeena_Wshed	1	0	0	1
2013	Pink	PkCh	Adult	Skeena_Wshed	1	0	0	1
2013	Pink	PkCh	Adult	Skeena_Wshed	1	0	0	1
2013	Sockeye	Sockeye	Juvenile	U_Johnstone_St	3	0	0	0
2013	Sockeye	Sockeye	Juvenile	U_Johnstone_St	3	0	0	0
2013	Sockeye	Sockeye	Juvenile	U_Johnstone_St	3	0	0	0
2013	Sockeye	Sockeye	Juvenile	U_Johnstone_St	3	0	0	0
2013	Sockeye	Sockeye	Juvenile	U_Johnstone_St	3	0	0	0
2013	Sockeye	Sockeye	Juvenile	U_Johnstone_St	3	0	0	0
2013	Sockeye	Sockeye	Juvenile	U_Johnstone_St	3	0	0	0
2013	Sockeye	Sockeye	Juvenile	U_Johnstone_St	3	0	0	0
2013	Sockeye	Sockeye	Juvenile	U_Johnstone_St	3	0	0	0
2013	Sockeye	Sockeye	Juvenile	U_Johnstone_St	3	0	0	0
2013	Sockeye	Sockeye	Juvenile	U_Johnstone_St	3	0	0	0
2013	Sockeye	Sockeye	Juvenile	U_Johnstone_St	3	0	0	0
2013	Sockeye	Sockeye	Juvenile	U_Johnstone_St	3	0	0	0
2013	Sockeye	Sockeye	Juvenile	U_Johnstone_St	3	0	0	0
2013	Sockeye	Sockeye	Juvenile	U_Johnstone_St	3	0	0	0
2013	Sockeye	Sockeye	Juvenile	U_Johnstone_St	3	0	0	0
2013	Sockeye	Sockeye	Juvenile	U_Johnstone_St	3	0	0	0
2013	Sockeye	Sockeye	Juvenile	U_Johnstone_St	3	0	0	0
2013	Sockeye	Sockeye	Juvenile	U_Johnstone_St	3	0	0	0
2013	Sockeye	Sockeye	Juvenile	Sointula_H	3	0	0	0
2013	Pink	PkCh	Juvenile	U_Johnstone_St	3	0	0	0
2013	Sockeye	Sockeye	Juvenile	Sointula_H	3	0	0	0
2013	Sockeye	Sockeye	Juvenile	U_Johnstone_St	3	0	0	0
2013	Sockeye	Sockeye	Juvenile	Sointula_H	3	0	0	0
2013	Sockeye	Sockeye	Juvenile	U_Johnstone_St	3	0	0	0
2013	Sockeye	Sockeye	Juvenile	Sointula_H	3	0	0	0
2013	Pink	PkCh	Juvenile	U_Johnstone_St	3	0	0	0
2013	Sockeye	Sockeye	Juvenile	Sointula_H	3	0	0	0
2013	Pink	PkCh	Juvenile	U_Johnstone_St	3	0	0	0
2013	Sockeye	Sockeye	Juvenile	U_Johnstone_St	3	0	0	0
2013	Pink	PkCh	Adult	Viner	5	0	1	0
2013	Chum	PkCh	Adult	Viner	5	0	1	0
2013	Pink	PkCh	Adult	Viner	5	0	1	0
2013	Steelhead	Trout	Adult	Vedder_R	8	0	1	0
2013	Steelhead	Trout	Adult	Vedder_R	8	0	1	0
2013	Steelhead	Trout	Adult	Vedder_R	8	0	1	0
2013	Steelhead	Trout	Adult	Vedder_R	8	0	1	0
2013	Steelhead	Trout	Adult	Vedder_R	8	0	1	0
2013	Steelhead	Trout	Adult	Vedder_R	8	0	1	0
2013	Sockeye	Sockeye	Adult	Area_12	3	0	0	0
2013	Pink	PkCh	Adult	Area_13	3	0	0	0
2013	Pink	PkCh	Adult	Area_14	3	0	0	0
2013	Pink	PkCh	Adult	Area_15	3	0	0	0
2013	Sockeye	Sockeye	Adult	Area_16	3	0	0	0
2013	Sockeye	Sockeye	Adult	Area_17	3	0	0	0
2013	Sockeye	Sockeye	Adult	Area_18	3	0	0	0
2013	Sockeye	Sockeye	Adult	Area_19	3	0	0	0
2013	Sockeye	Sockeye	Adult	Area_20	3	0	0	0
2013	Sockeye	Sockeye	Adult	Area_21	3	0	0	0
2013	Sockeye	Sockeye	Adult	Area_22	3	0	0	0
2013	Sockeye	Sockeye	Adult	Area_23	3	0	0	0
2013	Sockeye	Sockeye	Adult	Area_24	3	0	0	0
2013	Sockeye	Sockeye	Adult	Area_25	3	0	0	0
2013	Sockeye	Sockeye	Adult	Area_26	3	0	0	0
2013	Sockeye	Sockeye	Adult	Area_27	3	0	0	0
2013	Sockeye	Sockeye	Adult	Area_28	3	0	0	0
2013	Sockeye	Sockeye	Adult	Area_29	3	0	0	0
2013	Sockeye	Sockeye	Adult	Area_30	3	0	0	0
2013	Sockeye	Sockeye	Adult	Area_31	3	0	0	0
2013	Sockeye	Sockeye	Adult	Area_32	3	0	0	0
2013	Sockeye	Sockeye	Adult	Area_33	3	0	0	0
2013	Sockeye	Sockeye	Adult	Area_34	3	0	0	0
2013	Sockeye	Sockeye	Adult	Area_35	3	0	0	0
2013	Sockeye	Sockeye	Adult	Area_36	3	0	0	0
2013	Sockeye	Sockeye	Adult	Area_37	3	0	0	0
2013	Sockeye	Sockeye	Adult	Area_38	3	0	0	0
2013	Sockeye	Sockeye	Adult	Area_39	3	0	0	0
2013	Sockeye	Sockeye	Adult	Area_40	3	0	0	0
2013	Sockeye	Sockeye	Adult	Area_41	3	0	0	0
2013	Sockeye	Sockeye	Adult	Area_42	3	0	0	0
2013	Sockeye	Sockeye	Adult	.	3	0	0	0
2013	Pink	PkCh	Adult	Quatse_R	3	0	0	0
2013	Pink	PkCh	Adult	Quatse_R	3	0	0	0
2013	Pink	PkCh	Adult	Quatse_R	3	0	0	0
2013	Pink	PkCh	Adult	Quatse_R	3	0	0	0
2013	Pink	PkCh	Adult	Quatse_R	3	0	0	0
2013	Pink	PkCh	Adult	Vancouver_Is	3	0	0	0
2013	Pink	PkCh	Adult	Salmon_R	3	0	0	0
2013	Pink	PkCh	Adult	Vancouver_Is	3	0	0	0
2013	Pink	PkCh	Adult	Vancouver_Is	3	0	0	0
2013	Pink	PkCh	Adult	Vancouver_Is	3	0	0	0
2013	Pink	PkCh	Adult	Vancouver_Is	3	0	0	0
2013	Pink	PkCh	Adult	Vancouver_Is	3	0	0	0
2013	Pink	PkCh	Adult	Vancouver_Is	3	0	0	0
2013	Pink	PkCh	Adult	Vancouver_Is	3	0	0	0
2013	Pink	PkCh	Adult	Vancouver_Is	3	0	0	0
2013	Pink	PkCh	Adult	Vancouver_Is	3	0	0	0
