# Supplementary material for: The effect of exposure to farmed salmon on piscine orthoreovirus infection and fitness in wild Pacific salmon in British Columbia, Canada
Source: PLoS One. 2017 Dec 13;12(12):e0188793. doi: 10.1371/journal.pone.0188793 (PMC5728458; doi:10.1371/journal.pone.0188793)
Supplement: S4 Table — (XLSX) [file pone.0188793.s004.xlsx]

## Sheet: 2012
Cluster	neg	pos	tot
1201	0	10	10
1202	0	24	24
1203	1	8	9
1204	0	7	7
1205	0	10	10
1206	0	16	16
1207	3	4	7
1208	0	2	2
1209	0	9	9
1210	0	1	1
1211	0	12	12
1212	0	1	1
1213	0	3	3
1214	0	1	1
1215	0	2	2
1216	0	6	6
1217	0	4	4
1218	0	1	1
1219	0	3	3
1220	0	3	3
1221	0	1	1
1222	0	2	2
1223	1	2	3
1224	0	10	10
1225	0	4	4
1226	0	10	10
1227	0	23	23
1228	0	26	26
1229	0	8	8

## Sheet: 2013
Cluster	neg	pos	tot
1301	0	3	3
1302	2	5	7
1303	0	3	3
1304	0	3	3
1305	0	2	2
1306	1	0	1
1307	0	2	2
1308	1	7	8
1309	0	2	2
1311	3	1	4
1312	1	3	4
1313	0	2	2
1314	1	2	3
